# Supplementary material for: Ultrafine-Grained Zn–Mg–Sr Alloy Synthesized by Mechanical Alloying and Spark Plasma Sintering
Source: Materials (Basel). 2022 Nov 24;15(23):8379. doi: 10.3390/ma15238379 (PMC9736596; doi:10.3390/ma15238379)
Supplement: Supplementary file 1 [file materials-15-08379-s001.zip]

Archive with 1 entries (1 files):
- materials-1991175-supplementary.pdf
